# Supplementary material for: Bacterial Diversity and Community Structure of a Municipal Solid Waste Landfill: A Source of Lignocellulolytic Potential
Source: Life (Basel). 2021 May 28;11(6):493. doi: 10.3390/life11060493 (PMC8228822; doi:10.3390/life11060493)
Supplement: Supplementary file 1 [file life-11-00493-s001.zip]

Archive with 1 entries (1 files):
- life-1184506-supplementary.pdf
